# Supplementary material for: Myocardial Strain Measurements Obtained with Fast-Strain-Encoded Cardiac Magnetic Resonance for the Risk Prediction and Early Detection of Chemotherapy-Related Cardiotoxicity Compared to Left Ventricular Ejection Fraction
Source: Diagnostics (Basel). 2025 Aug 3;15(15):1948. doi: 10.3390/diagnostics15151948 (PMC12346548; doi:10.3390/diagnostics15151948)
Supplement: Supplementary file 1 [file diagnostics-15-01948-s001.zip]

Archive with 1 entries (1 files):
- diagnostics-3753300-supplementary.pdf
